# Supplementary material for: Predicting perceived level of disturbance of visitors due to crowding in protected areas
Source: PLoS One. 2018 Jun 13;13(6):e0197932. doi: 10.1371/journal.pone.0197932 (PMC5999068; doi:10.1371/journal.pone.0197932)
Supplement: S1 Table — The data include visitors’ responses on the three survey questions/statements, and time and location of the interview. (XLS) [file pone.0197932.s001.xls]

## Sheet: Sheet1
Number	Date and Time	Location	Q1	Q2	Q3
1	31-Jul-2015 11:13:00	A	3	1	2
2	31-Jul-2015 11:32:00	A	8	1	4
3	31-Jul-2015 11:43:00	A	NaN	NaN	NaN
4	31-Jul-2015 12:00:00	A	5	5	3
5	31-Jul-2015 12:08:00	A	6	6	3
6	31-Jul-2015 12:08:00	A	NaN	NaN	NaN
7	31-Jul-2015 12:12:00	A	6	1	2
8	31-Jul-2015 12:15:00	A	NaN	7	3
9	31-Jul-2015 12:20:00	A	9	4	4
10	31-Jul-2015 12:23:00	A	NaN	NaN	NaN
11	31-Jul-2015 12:28:00	A	7	1	4
12	31-Jul-2015 12:28:00	A	7	5	3
13	31-Jul-2015 12:30:00	A	5	2	4
14	31-Jul-2015 12:31:00	A	6	1	4
15	31-Jul-2015 12:35:00	A	8	8	3
16	31-Jul-2015 12:38:00	A	6	1	2
17	31-Jul-2015 12:41:00	A	NaN	NaN	NaN
18	31-Jul-2015 12:42:00	A	8	9	2
19	31-Jul-2015 12:48:00	A	6	3	3
20	31-Jul-2015 12:50:00	A	5	2	3
21	31-Jul-2015 12:51:00	A	NaN	NaN	NaN
22	31-Jul-2015 12:54:00	A	7	1	4
23	31-Jul-2015 12:55:00	A	9	1	2
24	31-Jul-2015 12:58:00	A	7	1	3
25	31-Jul-2015 13:05:00	A	7	1	4
26	31-Jul-2015 13:05:00	A	7	7	2
27	31-Jul-2015 13:06:00	A	8	1	0
28	31-Jul-2015 13:08:00	A	4	1	4
29	31-Jul-2015 13:09:00	A	4	1	3
30	31-Jul-2015 13:18:00	A	7	5	2
31	31-Jul-2015 13:25:00	A	9	1	4
32	31-Jul-2015 13:34:00	A	8	1	3
33	31-Jul-2015 13:36:00	A	8	3	2
34	31-Jul-2015 13:37:00	A	9	8	4
35	31-Jul-2015 13:40:00	A	7	1	4
36	31-Jul-2015 13:40:00	A	9	5	-4
37	31-Jul-2015 13:47:00	A	8	8	0
38	31-Jul-2015 13:51:00	A	4	1	4
39	31-Jul-2015 13:53:00	A	8	2	4
40	31-Jul-2015 14:00:00	A	5	1	4
41	31-Jul-2015 14:03:00	A	6	6	2
42	31-Jul-2015 14:05:00	A	5	2	4
43	31-Jul-2015 14:06:00	A	7	6	3
44	31-Jul-2015 14:08:00	A	7	1	3
45	31-Jul-2015 14:15:00	A	7	1	I don't know
46	31-Jul-2015 14:18:00	A	6	2	3
47	31-Jul-2015 14:24:00	A	NaN	NaN	NaN
48	31-Jul-2015 14:24:00	A	4	2	3
49	31-Jul-2015 14:26:00	A	7	4	3
50	31-Jul-2015 14:30:00	A	NaN	NaN	NaN
51	31-Jul-2015 14:31:00	A	5	1	4
52	31-Jul-2015 14:32:00	A	6	3	3
53	31-Jul-2015 14:35:00	A	2	4	1
54	31-Jul-2015 14:37:00	A	7	2	4
55	31-Jul-2015 14:37:00	A	5	1	3
56	31-Jul-2015 14:44:00	A	4	3	3
57	31-Jul-2015 14:52:00	A	4	4	2
58	31-Jul-2015 14:58:00	A	5	1	4
59	31-Jul-2015 15:01:00	A	5	1	3
60	31-Jul-2015 15:06:00	A	4	2	3
61	31-Jul-2015 15:08:00	A	7	1	4
62	31-Jul-2015 15:09:00	A	6	4	4
63	31-Jul-2015 15:19:00	A	NaN	NaN	NaN
64	31-Jul-2015 15:22:00	A	4	1	4
65	31-Jul-2015 15:23:00	A	4	1	4
66	31-Jul-2015 15:25:00	A	2	1	3
67	31-Jul-2015 15:27:00	A	4	1	3
68	31-Jul-2015 15:27:00	A	3	1	4
69	31-Jul-2015 15:33:00	A	8	1	3
70	31-Jul-2015 15:34:00	A	4	1	2
71	31-Jul-2015 15:35:00	A	6	1	3
72	31-Jul-2015 15:41:00	A	3	1	4
73	31-Jul-2015 15:44:00	A	I don't know	1	3
74	31-Jul-2015 15:56:00	A	5	2	4
75	31-Jul-2015 15:56:00	A	5	1	2
76	31-Jul-2015 15:56:00	A	5	1	3
77	31-Jul-2015 15:56:00	A	8	5	4
78	31-Jul-2015 16:04:00	A	NaN	NaN	NaN
79	31-Jul-2015 16:14:00	A	NaN	NaN	NaN
80	31-Jul-2015 16:25:00	A	NaN	NaN	NaN
81	31-Jul-2015 16:31:00	A	8	2	3
82	31-Jul-2015 16:33:00	A	NaN	NaN	NaN
83	31-Jul-2015 16:53:00	A	3	1	0
84	31-Jul-2015 16:57:00	A	6	1	4
85	31-Jul-2015	A	8	5	3
86	31-Jul-2015	A	4	2	4
87	31-Jul-2015	A	NaN	NaN	NaN
88	31-Jul-2015	A	9	9	4
89	31-Jul-2015	A	7	4	-2
90	31-Jul-2015	A	6	4	2
91	31-Jul-2015 11:37:00	B	4	5	3
92	31-Jul-2015 11:48:00	B	7	1	2
93	31-Jul-2015 12:39:00	B	4	1	3
94	31-Jul-2015 12:52:00	B	5	1	2
95	31-Jul-2015 13:04:00	B	4	6	1
96	31-Jul-2015 13:09:00	B	7	3	3
97	31-Jul-2015 13:25:00	B	5	2	4
98	31-Jul-2015 13:30:00	B	9	1	2
99	31-Jul-2015 13:34:00	B	5	1	2
100	31-Jul-2015 13:37:00	B	6	4	3
101	31-Jul-2015 13:53:00	B	9	5	3
102	31-Jul-2015 13:58:00	B	5	1	4
103	31-Jul-2015 14:00:00	B	7	6	4
104	31-Jul-2015 14:02:00	B	I don't know	1	3
105	31-Jul-2015 14:04:00	B	4	4	3
106	31-Jul-2015 14:10:00	B	8	4	2
107	31-Jul-2015 14:24:00	B	6	1	4
108	31-Jul-2015 14:29:00	B	5	2	2
109	31-Jul-2015 14:46:00	B	6	8	4
110	31-Jul-2015 15:50:00	B	6	2	0
111	31-Jul-2015 16:08:00	B	5	3	3
112	31-Jul-2015 16:20:00	B	4	2	4
113	31-Jul-2015 16:20:00	B	5	1	4
114	31-Jul-2015 11:55:00	C	7	2	3
115	31-Jul-2015 12:00:00	C	5	1	4
116	31-Jul-2015 12:31:00	C	8	6	4
117	31-Jul-2015 12:35:00	C	9	3	3
118	31-Jul-2015 12:43:00	C	4	1	4
119	31-Jul-2015 12:49:00	C	I don't know	3	2
120	31-Jul-2015 12:54:00	C	6	1	2
121	31-Jul-2015 12:59:00	C	8	6	3
122	31-Jul-2015 12:59:00	C	7	1	2
123	31-Jul-2015 13:17:00	C	6	2	3
124	31-Jul-2015 13:20:00	C	9	1	4
125	31-Jul-2015 13:25:00	C	5	1	4
126	31-Jul-2015 13:25:00	C	7	8	1
127	31-Jul-2015 14:09:00	C	7	5	1
128	31-Jul-2015 14:12:00	C	1	5	3
129	31-Jul-2015 14:16:00	C	6	4	2
130	31-Jul-2015 14:25:00	C	6	1	4
131	31-Jul-2015 14:26:00	C	5	4	3
132	31-Jul-2015 15:14:00	C	4	3	3
133	31-Jul-2015 15:15:00	C	3	1	4
134	31-Jul-2015 15:56:00	C	4	1	3
135	13-Aug-2015 09:45:00	A	5	2	1
136	13-Aug-2015 09:45:00	A	5	1	1
137	13-Aug-2015 09:50:00	A	4	1	3
138	13-Aug-2015 09:56:00	A	5	1	4
139	13-Aug-2015 09:57:00	A	5	1	3
140	13-Aug-2015 10:11:00	A	1	1	2
141	13-Aug-2015 10:11:00	A	1	1	4
142	13-Aug-2015 10:50:00	A	9	4	1
143	13-Aug-2015 11:01:00	A	1	1	1
144	13-Aug-2015 11:04:00	A	2	8	2
145	13-Aug-2015 11:12:00	A	1	6	4
146	13-Aug-2015 11:12:00	A	NaN	NaN	NaN
147	13-Aug-2015 11:25:00	A	5	2	3
148	13-Aug-2015 11:27:00	A	5	1	3
149	13-Aug-2015 11:31:00	A	4	1	4
150	13-Aug-2015 11:32:00	A	6	1	3
151	13-Aug-2015 11:35:00	A	NaN	NaN	NaN
152	13-Aug-2015 11:39:00	A	7	4	3
153	13-Aug-2015 11:45:00	A	8	3	4
154	13-Aug-2015 11:46:00	A	4	4	-3
155	13-Aug-2015 11:47:00	A	6	1	0
156	13-Aug-2015 11:50:00	A	4	1	3
157	13-Aug-2015 11:55:00	A	5	1	3
158	13-Aug-2015 11:56:00	A	5	1	3
159	13-Aug-2015 11:58:00	A	7	3	4
160	13-Aug-2015 11:59:00	A	5	1	4
161	13-Aug-2015 12:00:00	A	4	1	2
162	13-Aug-2015 12:04:00	A	3	1	3
163	13-Aug-2015 12:08:00	A	8	9	3
164	13-Aug-2015 12:09:00	A	6	2	3
165	13-Aug-2015 12:09:00	A	7	I don't know	2
166	13-Aug-2015 12:13:00	A	4	4	4
167	13-Aug-2015 12:14:00	A	NaN	NaN	NaN
168	13-Aug-2015 12:18:00	A	7	7	3
169	13-Aug-2015 12:18:00	A	6	1	4
170	13-Aug-2015 12:20:00	A	8	5	3
171	13-Aug-2015 12:22:00	A	I don't know	1	4
172	13-Aug-2015 12:23:00	A	4	1	3
173	13-Aug-2015 12:26:00	A	6	3	4
174	13-Aug-2015 12:27:00	A	9	1	4
175	13-Aug-2015 12:31:00	A	7	5	4
176	13-Aug-2015 12:33:00	A	9	7	4
177	13-Aug-2015 12:34:00	A	9	6	1
178	13-Aug-2015 12:36:00	A	7	3	2
179	13-Aug-2015 12:39:00	A	9	9	0
180	13-Aug-2015 12:40:00	A	5	4	2
181	13-Aug-2015 12:41:00	A	4	5	3
182	13-Aug-2015 12:41:00	A	8	4	2
183	13-Aug-2015 12:42:00	A	7	1	3
184	13-Aug-2015 12:43:00	A	8	9	4
185	13-Aug-2015 12:45:00	A	9	4	4
186	13-Aug-2015 12:45:00	A	9	1	3
187	13-Aug-2015 12:45:00	A	9	1	4
188	13-Aug-2015 12:48:00	A	6	1	2
189	13-Aug-2015 12:52:00	A	3	3	2
190	13-Aug-2015 12:52:00	A	9	7	-4
191	13-Aug-2015 12:53:00	A	5	6	1
192	13-Aug-2015 12:53:00	A	9	5	4
193	13-Aug-2015 12:55:00	A	7	5	3
194	13-Aug-2015 12:58:00	A	9	6	3
195	13-Aug-2015 12:59:00	A	6	4	3
196	13-Aug-2015 13:01:00	A	4	I don't know	4
197	13-Aug-2015 13:02:00	A	5	6	1
198	13-Aug-2015 13:02:00	A	7	3	4
199	13-Aug-2015 13:04:00	A	2	2	4
200	13-Aug-2015 13:05:00	A	2	3	3
201	13-Aug-2015 13:06:00	A	8	6	4
202	13-Aug-2015 13:08:00	A	4	3	3
203	13-Aug-2015 13:10:00	A	9	8	2
204	13-Aug-2015 13:10:00	A	8	7	0
205	13-Aug-2015 13:11:00	A	8	2	3
206	13-Aug-2015 13:12:00	A	7	2	3
207	13-Aug-2015 13:13:00	A	5	2	4
208	13-Aug-2015 13:14:00	A	7	5	2
209	13-Aug-2015 13:14:00	A	6	3	3
210	13-Aug-2015 13:16:00	A	9	9	2
211	13-Aug-2015 13:18:00	A	4	7	1
212	13-Aug-2015 13:18:00	A	9	5	0
213	13-Aug-2015 13:20:00	A	8	3	-2
214	13-Aug-2015 13:21:00	A	7	4	2
215	13-Aug-2015 13:22:00	A	5	3	3
216	13-Aug-2015 13:23:00	A	8	1	3
217	13-Aug-2015 13:24:00	A	6	6	2
218	13-Aug-2015 13:25:00	A	9	1	1
219	13-Aug-2015 13:27:00	A	9	1	4
220	13-Aug-2015 13:27:00	A	9	9	3
221	13-Aug-2015 13:28:00	A	9	1	4
222	13-Aug-2015 13:29:00	A	9	3	3
223	13-Aug-2015 13:34:00	A	7	6	3
224	13-Aug-2015 13:31:00	A	8	7	3
225	13-Aug-2015 13:32:00	A	8	1	-2
226	13-Aug-2015 13:33:00	A	8	4	2
227	13-Aug-2015 13:33:00	A	9	6	3
228	13-Aug-2015 13:34:00	A	8	6	3
229	13-Aug-2015 13:34:00	A	6	5	2
230	13-Aug-2015 13:36:00	A	6	5	-2
231	13-Aug-2015 13:36:00	A	9	7	2
232	13-Aug-2015 13:39:00	A	7	5	2
233	13-Aug-2015 13:39:00	A	5	5	4
234	13-Aug-2015 13:41:00	A	7	4	4
235	13-Aug-2015 13:42:00	A	8	6	2
236	13-Aug-2015 13:45:00	A	2	1	4
237	13-Aug-2015 13:46:00	A	4	1	0
238	13-Aug-2015 13:47:00	A	8	7	3
239	13-Aug-2015 13:48:00	A	9	1	4
240	13-Aug-2015 13:48:00	A	4	1	3
241	13-Aug-2015 13:50:00	A	5	3	2
242	13-Aug-2015 13:51:00	A	8	2	4
243	13-Aug-2015 13:52:00	A	6	4	1
244	13-Aug-2015 13:53:00	A	7	7	I don't know
245	13-Aug-2015 13:53:00	A	6	4	3
246	13-Aug-2015 13:55:00	A	6	7	4
247	13-Aug-2015 13:56:00	A	9	1	4
248	13-Aug-2015 13:59:00	A	5	3	4
249	13-Aug-2015 14:00:00	A	5	1	0
250	13-Aug-2015 14:02:00	A	8	1	0
251	13-Aug-2015 14:03:00	A	7	6	3
252	13-Aug-2015 14:05:00	A	7	1	4
253	13-Aug-2015 14:06:00	A	5	2	4
254	13-Aug-2015 14:06:00	A	NaN	NaN	NaN
255	13-Aug-2015 14:08:00	A	7	6	4
256	13-Aug-2015 14:12:00	A	2	1	2
257	13-Aug-2015 14:13:00	A	7	7	3
258	13-Aug-2015 14:15:00	A	9	2	4
259	13-Aug-2015 14:16:00	A	5	1	2
260	13-Aug-2015 14:19:00	A	7	6	2
261	13-Aug-2015 14:21:00	A	4	4	1
262	13-Aug-2015 14:21:00	A	5	2	4
263	13-Aug-2015 14:23:00	A	8	6	0
264	13-Aug-2015 14:24:00	A	7	1	3
265	13-Aug-2015 14:26:00	A	6	1	4
266	13-Aug-2015 14:32:00	A	7	3	4
267	13-Aug-2015 14:40:00	A	6	4	4
268	13-Aug-2015 14:41:00	A	6	3	3
269	13-Aug-2015 14:45:00	A	6	2	1
270	13-Aug-2015 14:48:00	A	4	4	4
271	13-Aug-2015 14:49:00	A	3	2	2
272	13-Aug-2015 14:49:00	A	5	4	2
273	13-Aug-2015 14:51:00	A	8	1	4
274	13-Aug-2015 14:51:00	A	9	1	3
275	13-Aug-2015 14:56:00	A	8	9	3
276	13-Aug-2015 15:06:00	A	6	1	4
277	13-Aug-2015 15:09:00	A	8	4	4
278	13-Aug-2015 15:12:00	A	4	2	4
279	13-Aug-2015 15:14:00	A	6	1	4
280	13-Aug-2015 15:16:00	A	9	5	4
281	13-Aug-2015 15:16:00	A	5	3	3
282	13-Aug-2015 15:18:00	A	3	3	4
283	13-Aug-2015 15:18:00	A	2	1	2
284	13-Aug-2015 15:21:00	A	5	1	4
285	13-Aug-2015 15:23:00	A	5	1	4
286	13-Aug-2015 15:27:00	A	5	4	3
287	13-Aug-2015 15:27:00	A	7	6	2
288	13-Aug-2015 15:30:00	A	8	2	4
289	13-Aug-2015 15:31:00	A	8	1	4
290	13-Aug-2015 15:33:00	A	4	1	4
291	13-Aug-2015 15:36:00	A	9	2	4
292	13-Aug-2015 15:36:00	A	9	2	4
293	13-Aug-2015 15:40:00	A	4	2	1
294	13-Aug-2015 15:44:00	A	5	3	3
295	13-Aug-2015 15:46:00	A	4	1	4
296	13-Aug-2015 15:52:00	A	5	1	4
297	13-Aug-2015 15:52:00	A	7	8	-1
298	13-Aug-2015 16:13:00	A	3	3	0
299	13-Aug-2015 16:13:00	A	3	2	1
300	13-Aug-2015 16:16:00	A	4	6	4
301	13-Aug-2015 16:24:00	A	1	1	-3
302	13-Aug-2015 16:28:00	A	3	3	3
303	13-Aug-2015 16:34:00	A	4	1	3
304	13-Aug-2015 16:54:00	A	4	1	2
305	13-Aug-2015 17:00:00	A	NaN	NaN	NaN
306	13-Aug-2015 12:00:00	B	5	1	4
307	13-Aug-2015 12:20:00	B	3	2	4
308	13-Aug-2015 12:27:00	B	6	4	2
309	13-Aug-2015 12:26:00	B	4	5	2
310	13-Aug-2015 12:46:00	B	7	5	4
311	13-Aug-2015 12:48:00	B	5	4	3
312	13-Aug-2015 12:56:00	B	4	3	3
313	13-Aug-2015 12:56:00	B	6	1	3
314	13-Aug-2015 13:11:00	B	9	1	4
315	13-Aug-2015 13:15:00	B	4	2	2
316	13-Aug-2015 13:16:00	B	4	1	3
317	13-Aug-2015 13:20:00	B	7	5	3
318	13-Aug-2015 13:23:00	B	7	3	3
319	13-Aug-2015 13:33:00	B	5	1	3
320	13-Aug-2015 13:34:00	B	4	4	4
321	13-Aug-2015 13:36:00	B	7	1	4
322	13-Aug-2015 13:39:00	B	4	1	3
323	13-Aug-2015 13:44:00	B	4	1	3
324	13-Aug-2015 13:49:00	B	9	1	4
325	13-Aug-2015 13:53:00	B	5	1	4
326	13-Aug-2015 13:54:00	B	I don't know	1	4
327	13-Aug-2015 13:56:00	B	4	3	3
328	13-Aug-2015 13:58:00	B	4	4	3
329	13-Aug-2015 14:04:00	B	1	1	3
330	13-Aug-2015 14:05:00	B	4	2	3
331	13-Aug-2015 14:07:00	B	7	4	4
332	13-Aug-2015 14:11:00	B	5	3	2
333	13-Aug-2015 14:25:00	B	7	3	4
334	13-Aug-2015 14:28:00	B	7	4	4
335	13-Aug-2015 15:04:00	B	4	1	3
336	13-Aug-2015 15:05:00	B	7	4	3
337	13-Aug-2015 15:12:00	B	4	1	4
338	13-Aug-2015 15:50:00	B	2	1	4
339	13-Aug-2015 16:01:00	B	7	1	4
340	13-Aug-2015 16:54:00	B	5	1	3
341	13-Aug-2015 10:04:00	C	5	1	3
342	13-Aug-2015 10:04:00	C	5	2	4
343	13-Aug-2015 11:01:00	C	4	1	2
344	13-Aug-2015 11:03:00	C	3	1	4
345	13-Aug-2015 11:29:00	C	5	1	2
346	13-Aug-2015 12:08:00	C	4	1	0
347	13-Aug-2015 12:47:00	C	5	3	3
348	13-Aug-2015 12:54:00	C	3	5	4
349	13-Aug-2015 13:04:00	C	7	1	3
350	13-Aug-2015 13:08:00	C	6	1	4
351	13-Aug-2015 13:23:00	C	6	5	1
352	13-Aug-2015 13:25:00	C	5	1	4
353	13-Aug-2015 13:29:00	C	6	3	4
354	13-Aug-2015 13:41:00	C	2	1	2
355	13-Aug-2015 14:06:00	C	3	2	3
356	13-Aug-2015 14:27:00	C	6	2	4
357	13-Aug-2015 14:36:00	C	1	1	0
358	13-Aug-2015 15:06:00	C	5	6	3
359	13-Aug-2015 15:46:00	C	5	7	3
360	13-Aug-2015 15:57:00	C	3	1	3
361	13-Aug-2015 15:57:00	C	2	1	4
362	13-Aug-2015 15:57:00	C	3	3	4
